# Supplementary material for: Discovery of Anti-Inflammatory Alkaloids from Sponge Stylissa massa Suggests New Biosynthetic Pathways for Pyrrole–Imidazole Alkaloids
Source: Mar Drugs. 2024 Oct 18;22(10):477. doi: 10.3390/md22100477 (PMC11509139; doi:10.3390/md22100477)
Supplement: Supplementary file 1 [file marinedrugs-22-00477-s001.zip]

Archive with 1 entries (1 files):
- marinedrugs-3213050-supplementary.pdf
